# Supplementary material for: Coordination-induced O-H/N-H bond weakening by a redox non-innocent, aluminum-containing radical
Source: Nat Commun. 2024 Feb 13;15:1315. doi: 10.1038/s41467-024-45721-1 (PMC10864259; doi:10.1038/s41467-024-45721-1)
Supplement: Supplementary file 3 — Source Data [file 41467_2024_45721_MOESM3_ESM.xlsx]

## Sheet: calculated structure coordinate
92
1
Al 0.38799 0.12522 -0.24734
N 1.41110 -1.39672 0.51254
N 1.44787 1.54306 0.59583
C 2.07680 -1.21871 1.65061
C 2.16182 0.01870 2.32476
H 2.63804 -0.02061 3.30487
C 2.00565 1.30393 1.78818
C 2.89169 -2.32573 2.26680
H 2.79893 -2.30134 3.36097
H 3.95329 -2.14769 2.03556
H 2.62935 -3.32203 1.89735
C 2.53442 2.43055 2.63828
H 2.60703 3.37701 2.09195
H 1.85369 2.57381 3.49269
C 0.66086 0.23723 -2.19784
H 0.39263 -0.71013 -2.69533
H 1.69850 0.47663 -2.47660
H 0.02026 1.02109 -2.63426
C 1.48497 -2.68735 -0.12488
C 2.46768 -2.92343 -1.11096
C 2.59235 -4.20895 -1.64947
H 3.36126 -4.39734 -2.40162
C 1.76917 -5.24726 -1.24155
C 0.78095 -4.99725 -0.29850
H 0.11958 -5.80939 0.00718
C 0.60771 -3.73041 0.26682
C 3.42970 -1.85490 -1.58867
H 3.04092 -0.88790 -1.24360
C -0.50757 -3.53761 1.27916
H -0.76837 -2.47289 1.24547
C 3.51022 -1.80663 -3.11410
H 3.97682 -2.71435 -3.52694
H 4.12029 -0.95266 -3.44039
H 2.51245 -1.70236 -3.56299
C 4.81779 -2.05059 -0.97656
H 4.78821 -2.01147 0.12107
H 5.51337 -1.27016 -1.32135
H 5.24019 -3.02643 -1.26472
C -1.75936 -4.34178 0.92753
H -2.05833 -4.19698 -0.11896
H -2.59934 -4.03545 1.56981
H -1.61363 -5.41941 1.10000
C -0.08825 -3.86557 2.71435
H 0.29601 -4.89590 2.78631
H -0.95513 -3.78380 3.38888
H 0.68789 -3.19120 3.09552
C 1.74770 2.78482 -0.06294
C 3.00213 2.91595 -0.70522
C 3.33845 4.13922 -1.29266
H 4.31178 4.24936 -1.77580
C 2.46094 5.21471 -1.27537
H 2.74118 6.16439 -1.73709
C 1.21886 5.06659 -0.67327
H 0.52365 5.90820 -0.66714
C 0.83754 3.86616 -0.06439
C 4.00810 1.78269 -0.76781
H 3.48294 0.86357 -0.47127
C -0.51305 3.79545 0.61667
H -0.76862 2.73080 0.69761
C -0.45416 4.37752 2.03091
H 0.28475 3.86572 2.66076
H -1.43441 4.29867 2.52711
H -0.17860 5.44405 1.99941
C -1.61647 4.48640 -0.18170
H -1.50995 5.58223 -0.16003
H -2.60198 4.25348 0.25047
H -1.62637 4.15990 -1.22983
C 5.16500 1.98990 0.21094
H 5.73166 2.90145 -0.03873
H 5.86164 1.13784 0.17041
H 4.81433 2.08912 1.24665
C 4.54213 1.58399 -2.18485
H 3.72582 1.43757 -2.90706
H 5.20122 0.70494 -2.22678
H 5.13711 2.44705 -2.52018
H 3.51762 2.17976 3.05724
H 1.88745 -6.24715 -1.66555
C -1.44448 -0.44524 2.51094
C -1.45996 0.96806 2.38331
C -2.75964 1.34989 1.94192
C -3.55635 0.17722 1.80745
C -2.73731 -0.93025 2.15043
Fe -1.90101 0.08444 0.52621
C -2.15526 1.15352 -0.80135
O -2.40405 1.83586 -1.70010
C -1.88087 -1.23242 -0.58457
O -1.93064 -2.08734 -1.36331
H -3.08861 2.36730 1.73606
H -4.59514 0.13726 1.48602
H -3.04349 -1.97424 2.13166
H -0.59772 -1.03765 2.84874
H -0.63295 1.63540 2.60844
15
Cp-Fe(CO)2
Fe -1.54488 0.15145 -0.31460
O -4.32033 -0.69122 -0.19836
O -2.11017 2.79034 -1.38502
C -3.22256 -0.35967 -0.27601
C -1.89430 1.73317 -0.98897
C 0.52967 0.38585 0.05278
H 1.18569 1.07890 -0.47181
C 0.29216 -0.96684 -0.29819
H 0.68892 -1.47806 -1.17494
C -0.62990 -1.50649 0.63289
H -1.02071 -2.52285 0.63527
C -0.91235 -0.49385 1.61624
H -1.56783 -0.61129 2.47781
C -0.19743 0.66777 1.26154
H -0.19844 1.61633 1.79612
77
A_dot
Al 1.18060 0.05665 -0.21093
N 1.79652 -1.35664 0.72787
N 1.66166 1.52294 0.72519
C 2.48275 -1.15451 1.94341
C 2.71009 0.13036 2.44810
H 3.27215 0.15759 3.38429
C 2.36485 1.38756 1.94029
C 3.01139 -2.35554 2.66299
H 2.21422 -3.01956 3.04081
H 3.62127 -2.04464 3.52152
H 3.63772 -2.98362 2.00619
C 2.78424 2.63404 2.65444
H 3.35218 3.31214 1.99418
H 1.93104 3.22645 3.02904
C 0.15860 0.01485 -1.85642
H -0.55944 -0.82035 -1.86044
H 0.81834 -0.11669 -2.72969
H -0.39675 0.95551 -1.99689
C 1.53848 -2.67006 0.26088
C 2.24377 -3.15374 -0.86583
C 1.97581 -4.45160 -1.31249
H 2.51342 -4.84910 -2.17505
C 1.03560 -5.25244 -0.67094
C 0.31969 -4.75205 0.41230
H -0.43788 -5.37763 0.88929
C 0.54309 -3.45582 0.88379
C 3.28062 -2.28429 -1.55760
H 2.87821 -1.25380 -1.58130
C -0.32852 -2.85641 1.97181
H 0.25941 -2.07393 2.47458
C 3.54036 -2.67328 -3.00766
H 4.05593 -3.64357 -3.08462
H 4.18846 -1.92429 -3.48723
H 2.60638 -2.73797 -3.58621
C 4.58525 -2.22104 -0.76280
H 4.42149 -1.80848 0.24213
H 5.32084 -1.58157 -1.27587
H 5.02212 -3.22689 -0.65782
C -1.53876 -2.16658 1.33753
H -1.23074 -1.41387 0.59484
H -2.14809 -1.65487 2.09906
H -2.17897 -2.89638 0.81673
C -0.76592 -3.85804 3.03466
H -1.45315 -4.61791 2.63033
H -1.29837 -3.34105 3.84753
H 0.09636 -4.38318 3.47359
C 1.27129 2.80545 0.26470
C 1.91452 3.35993 -0.86630
C 1.51814 4.62818 -1.30246
H 2.00603 5.08008 -2.16776
C 0.51167 5.33134 -0.64688
H 0.22471 6.32617 -0.99613
C -0.14360 4.75760 0.43843
H -0.95444 5.30398 0.92497
C 0.20821 3.48625 0.89908
C 3.01895 2.59425 -1.57584
H 2.70649 1.53292 -1.61149
C -0.59448 2.79373 1.98470
H 0.07407 2.07875 2.48762
C -1.14159 3.73871 3.04835
H -0.34298 4.35376 3.49098
H -1.61638 3.16456 3.85854
H -1.90676 4.41989 2.64372
C -1.72052 1.97752 1.34490
H -2.43695 2.63496 0.82704
H -2.27010 1.39678 2.10233
H -1.33113 1.26792 0.59743
C 4.33063 2.63614 -0.79128
H 4.68003 3.67504 -0.68068
H 5.11429 2.06704 -1.31595
H 4.21178 2.20299 0.21125
C 3.23269 3.02239 -3.02235
H 2.29276 3.01066 -3.59461
H 3.94135 2.33981 -3.51520
H 3.65959 4.03554 -3.08964
H 3.41937 2.38271 3.51415
H 0.84865 -6.26786 -1.02866
3
H2O
O -1.60723 -0.47796 -1.71464
H -1.60723 0.44865 -1.45152
H -1.60723 -0.42744 -2.67661
80
A-H2O_dot
Al 0.425884000 0.012581000 0.306116000
N 1.465126000 -1.394838000 0.872937000
N 1.406535000 1.517934000 0.737919000
O -0.665033000 -0.059501000 1.977140000
C 2.203487000 -1.142410000 2.039381000
C 2.485203000 0.165788000 2.471127000
H 3.051670000 0.221741000 3.403980000
C 2.215244000 1.412305000 1.876201000
C 2.688781000 -2.317572000 2.832878000
H 1.859044000 -2.967228000 3.163265000
H 3.238556000 -1.985317000 3.723736000
H 3.360176000 -2.965269000 2.242881000
C 2.804048000 2.657630000 2.464774000
H 3.398931000 3.215192000 1.720515000
H 2.043535000 3.368487000 2.831728000
C -0.699863000 0.010067000 -1.280366000
H -1.775780000 -0.053898000 -1.049980000
H -0.453718000 -0.845226000 -1.931475000
H -0.540627000 0.930756000 -1.865899000
C 1.594984000 -2.649527000 0.225866000
C 2.671483000 -2.865165000 -0.665746000
C 2.789764000 -4.105143000 -1.300957000
H 3.623309000 -4.280037000 -1.986528000
C 1.859960000 -5.116525000 -1.084102000
C 0.795778000 -4.895265000 -0.216627000
H 0.064800000 -5.690712000 -0.049991000
C 0.650610000 -3.677002000 0.454599000
C 3.686613000 -1.774977000 -0.945202000
H 3.301962000 -0.857764000 -0.474979000
C -0.518029000 -3.470572000 1.397062000
H -0.297915000 -2.562377000 1.975058000
C 3.831998000 -1.511820000 -2.442547000
H 4.226323000 -2.390588000 -2.976767000
H 4.530689000 -0.680866000 -2.623413000
H 2.864622000 -1.249033000 -2.897571000
C 5.038654000 -2.084281000 -0.303096000
H 4.942592000 -2.219515000 0.784114000
H 5.749460000 -1.261094000 -0.478521000
H 5.478492000 -3.004549000 -0.721260000
C -1.808613000 -3.213755000 0.618520000
H -1.699706000 -2.360456000 -0.067002000
H -2.645198000 -2.997599000 1.302060000
H -2.083716000 -4.092244000 0.012560000
C -0.690329000 -4.618981000 2.388395000
H -0.978482000 -5.556277000 1.886855000
H -1.482466000 -4.382475000 3.116115000
H 0.238960000 -4.810898000 2.946477000
C 1.223605000 2.772075000 0.104557000
C 1.905293000 3.046580000 -1.104950000
C 1.711661000 4.285999000 -1.722632000
H 2.235830000 4.512715000 -2.652727000
C 0.862168000 5.241651000 -1.173422000
H 0.729468000 6.206652000 -1.668640000
C 0.171061000 4.956029000 -0.001755000
H -0.514585000 5.699252000 0.412312000
C 0.330343000 3.726490000 0.644004000
C 2.844165000 2.016221000 -1.703263000
H 2.386115000 1.029209000 -1.522065000
C -0.516973000 3.392358000 1.856619000
H -0.010523000 2.563818000 2.376328000
C -0.649776000 4.537705000 2.855445000
H 0.335745000 4.911330000 3.171801000
H -1.191735000 4.203619000 3.753755000
H -1.211170000 5.386153000 2.434552000
C -1.897375000 2.904509000 1.403271000
H -2.458313000 3.721664000 0.923277000
H -2.505250000 2.551719000 2.254988000
H -1.825337000 2.098302000 0.655039000
C 4.192567000 2.017924000 -0.980478000
H 4.669628000 3.008679000 -1.051910000
H 4.876738000 1.280322000 -1.428014000
H 4.075004000 1.764842000 0.082222000
C 3.031332000 2.163352000 -3.208653000
H 2.066440000 2.200915000 -3.737090000
H 3.600507000 1.309136000 -3.603300000
H 3.595290000 3.073865000 -3.466624000
H 3.465014000 2.408008000 3.305459000
H 1.963796000 -6.077920000 -1.593302000
H -1.131867000 0.743726000 2.250790000
H 0.011098000 -0.240411000 2.661719000
16
Cp-FeH(CO)2
C -4.84732 -1.37211 0.40677
C -4.46857 -0.21184 1.13222
C -4.94592 0.92587 0.42959
C -5.64227 0.46365 -0.73591
C -5.58166 -0.94817 -0.74993
Fe -3.64663 -0.15754 -0.78685
C -2.97353 1.16688 -1.69064
O -2.51424 2.05650 -2.25125
C -2.86503 -1.40110 -1.71777
O -2.33268 -2.23706 -2.29606
H -4.81235 1.96486 0.72551
H -6.12250 1.09297 -1.48353
H -6.00697 -1.60136 -1.51025
H -4.62507 -2.40152 0.68216
H -3.88876 -0.19611 2.05313
H -2.34026 -0.10926 -0.09159
79
6a
Al 0.45459 0.01360 0.07741
N 1.57842 -1.35356 0.83916
N 1.44101 1.48446 0.83761
O -1.14331 -0.06189 0.78098
C 2.31964 -1.15620 1.92859
C 2.55291 0.11673 2.47580
H 3.15982 0.14672 3.37974
C 2.19916 1.36068 1.92606
C 2.93512 -2.33048 2.63399
H 2.18053 -2.80130 3.28382
H 3.77664 -2.01730 3.26332
H 3.27094 -3.10082 1.92754
C 2.70189 2.58943 2.62804
H 2.96074 3.38696 1.91933
H 1.90808 2.98745 3.27978
C 0.30746 0.00575 -1.87315
H -0.22952 -0.90102 -2.20030
H 1.25807 0.03898 -2.42521
H -0.29268 0.87121 -2.20260
C 1.50259 -2.64377 0.22978
C 2.35005 -2.90978 -0.87049
C 2.25425 -4.15377 -1.49844
H 2.90472 -4.37974 -2.34569
C 1.33844 -5.10834 -1.06596
C 0.50153 -4.82539 0.00580
H -0.22175 -5.57545 0.33550
C 0.56335 -3.59669 0.67355
C 3.36286 -1.88264 -1.34081
H 2.97405 -0.89749 -1.04324
C -0.37628 -3.33896 1.83673
H -0.10560 -2.36473 2.27075
C 3.54085 -1.86667 -2.85548
H 4.03872 -2.77790 -3.22249
H 4.17091 -1.01446 -3.15214
H 2.57528 -1.77358 -3.37405
C 4.71033 -2.06084 -0.63868
H 4.61978 -1.96701 0.45249
H 5.42674 -1.29695 -0.98036
H 5.13905 -3.05199 -0.85817
C -1.82755 -3.23479 1.36533
H -1.95260 -2.38998 0.67430
H -2.49690 -3.06835 2.22473
H -2.15083 -4.16174 0.86530
C -0.23276 -4.40102 2.92805
H -0.57831 -5.38650 2.57805
H -0.84051 -4.13364 3.80641
H 0.81102 -4.51627 3.25707
C 1.23334 2.76165 0.23138
C 2.03959 3.11102 -0.87642
C 1.81458 4.33951 -1.50192
H 2.43103 4.62907 -2.35519
C 0.81287 5.19841 -1.05947
H 0.64841 6.15383 -1.56342
C 0.01875 4.83350 0.01999
H -0.77232 5.50784 0.35748
C 0.20851 3.61668 0.68536
C 3.14541 2.19020 -1.35713
H 2.85716 1.17040 -1.06205
C -0.69168 3.26635 1.85561
H -0.32080 2.32515 2.28859
C -0.64967 4.33875 2.94538
H 0.37910 4.56068 3.26699
H -1.22071 4.01162 3.82816
H -1.09675 5.28329 2.59754
C -2.12777 3.01481 1.39339
H -2.54718 3.90435 0.89685
H -2.77118 2.77993 2.25664
H -2.16923 2.16237 0.70167
C 4.47272 2.49755 -0.66138
H 4.80025 3.52702 -0.87874
H 5.25904 1.80937 -1.01016
H 4.39788 2.39099 0.42984
C 3.31494 2.19752 -2.87282
H 2.35969 2.01352 -3.38618
H 4.02236 1.41124 -3.17696
H 3.72038 3.15399 -3.23852
H 3.57136 2.35874 3.25503
H 1.27459 -6.07481 -1.57163
H -1.27253 -0.06640 1.73148
95
One step water addition transition state
Al 1.447862000 -0.066839000 -1.053929000
N 1.895596000 -1.120706000 0.529813000
N 1.276846000 1.608409000 -0.075884000
C 1.681394000 -0.698341000 1.776227000
C 1.100302000 0.544740000 2.080711000
H 0.869771000 0.716674000 3.131383000
C 0.996452000 1.653242000 1.237382000
C 2.139472000 -1.504261000 2.958825000
H 1.420439000 -1.421595000 3.784159000
H 3.087211000 -1.071477000 3.317347000
H 2.318714000 -2.559373000 2.728669000
C 0.641812000 2.964233000 1.881526000
H 1.519558000 3.622460000 1.952348000
H -0.097153000 3.508369000 1.280012000
C 2.636101000 0.408563000 -2.532493000
H 3.397679000 1.167061000 -2.304561000
H 3.133104000 -0.484691000 -2.943485000
H 0.244154000 2.804629000 2.890844000
C -3.005302000 -1.184327000 0.280649000
C -1.921614000 -0.374385000 0.718093000
C -2.110743000 0.918262000 0.153737000
C -3.315243000 0.912949000 -0.611891000
C -3.870264000 -0.386953000 -0.536572000
Fe -1.971830000 -0.495215000 -1.389938000
C -1.256525000 0.244119000 -2.769581000
O -0.852381000 0.652803000 -3.783106000
C -2.164131000 -1.935772000 -2.301607000
O -2.407926000 -2.893047000 -2.917283000
H -1.458021000 1.772382000 0.299392000
H -3.723994000 1.755359000 -1.167017000
H -4.786932000 -0.727131000 -1.015285000
H -3.161739000 -2.232947000 0.529588000
H -1.130574000 -0.657767000 1.407476000
H 2.006773000 0.812564000 -3.345586000
O 0.776995000 -1.677713000 -1.933799000
H 1.117346000 -2.529814000 -1.612858000
H -0.238540000 -1.605349000 -1.776314000
C 1.762737000 2.852623000 -0.623542000
C 3.099636000 3.210626000 -0.310783000
C 0.955443000 3.725728000 -1.380100000
C 3.571534000 4.466755000 -0.696325000
C 1.478975000 4.973142000 -1.745051000
C 2.765130000 5.356182000 -1.396358000
H 4.594684000 4.754240000 -0.443648000
H 0.851910000 5.661907000 -2.315451000
H 3.145418000 6.339674000 -1.682178000
C 2.427080000 -2.441586000 0.332561000
C 1.554118000 -3.559992000 0.383888000
C 3.801169000 -2.612266000 0.061651000
C 2.104676000 -4.835618000 0.216967000
C 4.295697000 -3.910533000 -0.100743000
C 3.462644000 -5.017410000 -0.013023000
H 1.449116000 -5.707063000 0.266097000
H 5.360577000 -4.053757000 -0.296251000
H 3.868943000 -6.023818000 -0.136266000
C 0.053702000 -3.434251000 0.606929000
H -0.233009000 -2.395371000 0.385565000
C 4.766221000 -1.446658000 -0.008154000
H 4.168784000 -0.526933000 -0.077774000
C -0.456112000 3.396426000 -1.820524000
H -0.640235000 2.339108000 -1.582645000
C 4.049599000 2.276119000 0.420143000
H 3.580443000 1.281982000 0.437937000
C -0.353386000 -3.735041000 2.050569000
H -1.446533000 -3.660108000 2.157285000
H -0.057252000 -4.757040000 2.336837000
H 0.097369000 -3.041082000 2.770166000
C -0.741862000 -4.330982000 -0.342759000
H -0.462626000 -4.187535000 -1.396770000
H -0.611968000 -5.397573000 -0.104015000
H -1.814745000 -4.106705000 -0.261964000
C 5.658893000 -1.505946000 -1.245746000
H 6.265953000 -0.591930000 -1.320831000
H 6.354908000 -2.358240000 -1.209202000
H 5.062764000 -1.592411000 -2.165460000
C 5.601231000 -1.365581000 1.271188000
H 4.968093000 -1.255716000 2.162959000
H 6.206452000 -2.276711000 1.401774000
H 6.290593000 -0.508209000 1.237496000
C 4.291678000 2.691117000 1.872577000
H 3.367267000 2.684136000 2.465756000
H 4.998565000 1.997375000 2.354253000
H 4.724074000 3.703160000 1.927118000
C 5.381936000 2.147544000 -0.318136000
H 6.018861000 1.396465000 0.171235000
H 5.237930000 1.844420000 -1.365179000
H 5.941635000 3.095109000 -0.315473000
C -1.501998000 4.237341000 -1.085020000
H -1.355448000 5.310825000 -1.284181000
H -2.514941000 3.971058000 -1.423596000
H -1.470410000 4.098048000 0.005322000
C -0.617787000 3.580793000 -3.329422000
H 0.142052000 3.017884000 -3.887547000
H -1.603226000 3.217736000 -3.654621000
H -0.542015000 4.642345000 -3.612615000
